# Supplementary material for: The effects of a neighbour and its identity on roots’ plastic growth
Source: AoB Plants. 2025 Jun 24;17(4):plaf031. doi: 10.1093/aobpla/plaf031 (PMC12260220; doi:10.1093/aobpla/plaf031)
Supplement: plaf031_Supplementary_Data [file plaf031_supplementary_data.zip]

Archive with 2 entries (2 files):
- sample timelapse social roots aggregative-avoidant.mov
- sample timelapse social roots neutral-neutral.mov
